# Supplementary material for: Combined Effects of Chronic Kidney Disease and Nonalcoholic Fatty Liver Disease on the Risk of Cardiovascular Disease in Patients with Diabetes
Source: Biomedicines. 2022 May 26;10(6):1245. doi: 10.3390/biomedicines10061245 (PMC9219946; doi:10.3390/biomedicines10061245)
Supplement: Supplementary file 1 [file biomedicines-10-01245-s001.zip]

Archive with 1 entries (1 files):
- biomedicines-1669473-supplementary proof.pdf
